# Supplementary material for: Factors associated with period of sick leave after gynecologic cancer treatment: a prospective cohort study
Source: Support Care Cancer. 2025 Nov 19;33(12):1087. doi: 10.1007/s00520-025-10116-5 (PMC12630257; doi:10.1007/s00520-025-10116-5)
Supplement: Supplementary file 1 — Supplementary Material 1 (XLSX 13.6 KB) [file 520_2025_10116_MOESM1_ESM.xlsx]

## Sheet: Sheet1
	Table I. Questionnaires for gynecologic cancer survivors
		Did you have employment at the time of diagnosis?	1. Yes	2. No
		What kind of work at the time of diagnosis did you do?	1.Self-employed	2. Publicly employed	3. Regularly employed	4. Non-regularly employed
		How many days did you work per week at the time of diagnosis?	1. ≤ 3 day/week	2. 4day/week	3. 5 day/week	4. ≥ 6 day/week
		How many hours did you work per day at the time of diagnosis?	1. ≤ 5 hours/day	2. 6-8 hours/day	3. > 8 hours/day
		How many people did you work in workplace at the time of diagnosis?	1. ≤ 5peoples	2. 6-10 peoples	3. 11-20 peoples	4. 21-30 peoples	5. 31-50 peoples	6. > 50 peoples
		How much did you have income (10,000 yen) at the time of diagnosis ?	1. < 103	2. 103-149	3. 150-299	4. 300-499	5. ≥ 500
		How much did you have household income (10,000 yen) at the time of diagnosis ?	1. < 300	2. 300-499	3. 500-699	4. 700-999	5. 1,000-1,499	6. ≥ 1,500
		Did you have return to work after treatment?	1. Same reinstatement	2. Job change	3. No return to work
		Did you take sick leave after your treatment?	1. Yes	2. No
		How many days did you return to work after treatment?		day/week/month
